# Supplementary material for: PanKB: An interactive microbial pangenome knowledgebase for research, biotechnological innovation, and knowledge mining
Source: Nucleic Acids Res. 2024 Nov 22;53(D1):D806–18. doi: 10.1093/nar/gkae1042 (PMC11701538; doi:10.1093/nar/gkae1042)
Supplement: gkae1042_Supplemental_Files [file gkae1042_supplemental_files.zip]

Archive with 2 entries (2 files):
- Supplementary_Materials.pdf
- Table_S1.xlsx
